# Supplementary material for: Unraveling the symmetry of Al5C3N
Source: Acta Crystallogr B Struct Sci Cryst Eng Mater. 2026 Apr 22;82(Pt 3):299–309. doi: 10.1107/S2052520626002544 (PMC13238491; doi:10.1107/S2052520626002544)
Supplement: Supplementary file 1 [file b-82-00299-sup1.cif]

data_global
#=======================================================================

_audit_creation_method                             'Jana2020 2.1'

# 1. PROCESSING SUMMARY (IUCr Office Use Only)

_journal_date_recd_electronic      2026-01-28
_journal_date_to_coeditor                          ?
_journal_date_from_coeditor                        ?
_journal_date_accepted     2026-03-10
_journal_date_printers_first                       ?
_journal_date_printers_final                       ?
_journal_date_proofs_out                           ?
_journal_date_proofs_in                            ?
_journal_coeditor_name                             ?
_journal_coeditor_code      RA5167SUP1
_journal_coeditor_notes
; ?
;
_journal_techeditor_code      B260254
_iucr_compatibility_tag          ACTA95
_journal_paper_category      FA
_journal_techeditor_notes
; ?
;
_journal_coden_ASTM                                ?
_journal_name_full                                 'Acta Crystallographica Section B'
_journal_year                                      ?
_journal_volume                                    ?
_journal_issue                                     ?
_journal_page_first                                ?
_journal_page_last                                 ?
_journal_suppl_publ_number                         ?
_journal_suppl_publ_pages                          ?

#=======================================================================

# 2. SUBMISSION DETAILS

_publ_contact_author_name                          ?
_publ_contact_author_address
; ?
;
_publ_contact_author_email                         ?
_publ_contact_author_fax                           ?
_publ_contact_author_phone                         ?

_publ_requested_journal                            'Acta Crystallographica Section C'
_publ_requested_category                           ?

_publ_contact_letter
; ?
;

#=======================================================================

# 3. TITLE AND AUTHOR LIST

_publ_section_title
; ?
;
_publ_section_title_footnote
; ?
;
loop_
 _publ_author_name
 _publ_author_footnote
 _publ_author_address
; ?      # name
;
; ?      # footnote
;
; ?      # address
;

#=======================================================================

# 4. TEXT

_publ_section_synopsis
; ?
;
_publ_section_abstract
; ?
;
_publ_section_comment
; ?
;
_publ_section_introduction
; ?
;
_publ_section_experimental
; ?
;
_publ_section_exptl_prep
; ?
;
_publ_section_exptl_refinement
; ?
;
_publ_section_exptl_solution
; ?
;
_publ_section_discussion
; ?
;
_publ_section_acknowledgements
; ?
;
_publ_section_references
;
;
_publ_section_figure_captions
; ?
;
_publ_section_table_legends
; ?
;

#=======================================================================
data_I
#=======================================================================

# 5. CHEMICAL DATA

_chemical_name_systematic
; ?
;
_chemical_name_common                              'Al5C3N'
_chemical_formula_moiety                           ?
_chemical_formula_structural                       ?
_chemical_formula_analytical                       ?
_chemical_formula_iupac                            'C3 Al5 N'
_chemical_formula_sum                              'C3 Al5 N'
_chemical_formula_weight                           184.9
_chemical_melting_point                            ?
_chemical_compound_source                          ?
_chemical_absolute_configuration                   .

#=======================================================================

# 6. CRYSTAL DATA

_symmetry_cell_setting                             hexagonal
_symmetry_space_group_name_H-M                     'P 63/m m c'
_symmetry_space_group_name_Hall                    '-P 6c 2c'
_symmetry_Int_Tables_number                        194


loop_
 _space_group_symop_id
 _space_group_symop_operation_xyz
 1   x,y,z
 2   -y,x-y,z
 3   -x+y,-x,z
 4   -x,-y,z+1/2
 5   y,-x+y,z+1/2
 6   x-y,x,z+1/2
 7   y,x,-z
 8   x-y,-y,-z
 9   -x,-x+y,-z
 10  -y,-x,-z+1/2
 11  -x+y,y,-z+1/2
 12  x,x-y,-z+1/2
 13  -x,-y,-z
 14  y,-x+y,-z
 15  x-y,x,-z
 16  x,y,-z+1/2
 17  -y,x-y,-z+1/2
 18  -x+y,-x,-z+1/2
 19  -y,-x,z
 20  -x+y,y,z
 21  x,x-y,z
 22  y,x,z+1/2
 23  x-y,-y,z+1/2
 24  -x,-x+y,z+1/2

_cell_length_a                                     3.2868(5)
_cell_length_b                                     3.2868(5)
_cell_length_c                                     21.604(5)
_cell_angle_alpha                                  90
_cell_angle_beta                                   90
_cell_angle_gamma                                  120
_cell_volume                                       202.12(6)
_cell_formula_units_Z                              2

_cell_measurement_reflns_used                      5207
_cell_measurement_theta_min                        1.89
_cell_measurement_theta_max                        34.33
_cell_measurement_temperature                      293
_cell_special_details
; ?
;

_exptl_crystal_density_diffrn                      3.0389
_exptl_crystal_density_meas                        ?
_exptl_crystal_density_method                      ?
_exptl_crystal_F_000                               180

_exptl_absorpt_coefficient_mu                      1.186
_exptl_crystal_description                         'needle'
_exptl_crystal_size_max                            0.03
_exptl_crystal_size_mid                            0.02
_exptl_crystal_size_min                            0.01
_exptl_crystal_colour                              'silver'
_exptl_absorpt_correction_type                     empirical
_exptl_absorpt_correction_T_min                    0.972
_exptl_absorpt_correction_T_max                    0.988
_exptl_absorpt_process_details                     SADABS


#=======================================================================

# 7. EXPERIMENTAL DATA

_diffrn_ambient_temperature              293
_diffrn_radiation_type                   'Mo K\a'
_diffrn_radiation_source                 'X-ray tube'
_diffrn_radiation_wavelength             0.71073
_diffrn_measurement_device_type          'Bruker APEX-II CCD'
_diffrn_measurement_method               '\f and \w scans'

_diffrn_reflns_number                              5207
_diffrn_reflns_theta_min                           1.89
_diffrn_reflns_theta_max                           34.33
_diffrn_reflns_theta_full                          34.33
_diffrn_measured_fraction_theta_max                1
_diffrn_measured_fraction_theta_full               1
_diffrn_reflns_av_R_equivalents                    0.0471
_diffrn_reflns_av_unetI/netI                       0.0589
_diffrn_reflns_limit_h_min                         -5
_diffrn_reflns_limit_h_max                         5
_diffrn_reflns_limit_k_min                         -5
_diffrn_reflns_limit_k_max                         5
_diffrn_reflns_limit_l_min                         -33
_diffrn_reflns_limit_l_max                         33
_diffrn_reflns_reduction_process                   ?

_diffrn_radiation_probe                            'x-ray'

#=======================================================================

# 8. REFINEMENT DATA

_refine_special_details
; ?
;

_reflns_number_total                               210
_reflns_number_gt                                  138
_reflns_threshold_expression                       'I>3\s(I)'

_refine_ls_structure_factor_coef                   Fsqd
_refine_ls_R_factor_gt                             0.0281
_refine_ls_wR_factor_gt                            0.1013
_refine_ls_R_factor_all                            0.0444
_refine_ls_wR_factor_ref                           0.1047
_refine_ls_goodness_of_fit_ref                     1.1628
_refine_ls_goodness_of_fit_gt                      1.4183
_refine_ls_restrained_S_gt                         ?
_refine_ls_restrained_S_all                        ?
_refine_ls_number_reflns                           210
_refine_ls_number_parameters                       17
_refine_ls_number_restraints                       0
_refine_ls_number_constraints                      5
_refine_ls_weighting_scheme                        sigma
_refine_ls_weighting_details                       'calc w=1/[\s^2^(Fo^2^)+(0.033494P)^2^+0.0000P] where P=(Fo^2^+2Fc^2^)/3'
_refine_ls_hydrogen_treatment                      ?
_refine_ls_shift/su_max                            0.0467
_refine_ls_shift/su_mean                           0.0118
_refine_diff_density_max                           0.30
_refine_diff_density_min                           -0.24
_refine_ls_extinction_method                       'none'


loop_
 _atom_type_symbol
 _atom_type_scat_dispersion_real
 _atom_type_scat_dispersion_imag
 _atom_type_scat_source
 C    0.0033  0.0016
 'International Tables Vol C tables 4.2.6.8 and 6.1.1.1'
 Al   0.0645  0.0514
 'International Tables Vol C tables 4.2.6.8 and 6.1.1.1'
 N    0.0061  0.0033
 'International Tables Vol C tables 4.2.6.8 and 6.1.1.1'

_computing_data_collection               'APEX3 (Bruker, 2015)'
_computing_cell_refinement               'CrystalisPro (41.121a)'
_computing_data_reduction                'CrystalisPro (41.121a)'
_computing_structure_solution            'Superflip method'
_computing_structure_refinement          'Jana2020'
_computing_molecular_graphics            ?
_computing_publication_material          ?

#=======================================================================

# 9. ATOMIC COORDINATES AND DISPLACEMENT PARAMETERS

loop_
 _atom_site_label
 _atom_site_type_symbol
 _atom_site_fract_x
 _atom_site_fract_y
 _atom_site_fract_z
 _atom_site_adp_type
 _atom_site_U_iso_or_equiv
 _atom_site_site_symmetry_multiplicity
 _atom_site_occupancy
 _atom_site_calc_flag
 _atom_site_refinement_flags
 _atom_site_disorder_assembly
 _atom_site_disorder_group
  Al1 Al 0.333333 0.666667 0.04532(7) Uani 0.0078(5) 4 1 d . . .
  Al3 Al 0.333333 0.666667 0.23739(13) Uani 0.0068(10) 4 0.5 d . . .
  Al2 Al 0 0 0.15385(8) Uani 0.0090(5) 4 1 d . . .
  C3 C 0 0 0.25 Uani 0.0036(16) 2 0.7703 d . . .
  N3 N 0 0 0.25 Uani 0.0036(16) 2 0.2297 d . . .
  C2 C 0.333333 0.666667 0.1329(2) Uani 0.0086(12) 4 0.6149 d . . .
  N2 N 0.333333 0.666667 0.1329(2) Uani 0.0086(12) 4 0.3851 d . . .
  C1 C 0 0 0 Uani 0.0060(17) 2 1 d . . .

loop_
 _atom_site_aniso_label
 _atom_site_aniso_type_symbol
 _atom_site_aniso_U_11
 _atom_site_aniso_U_22
 _atom_site_aniso_U_33
 _atom_site_aniso_U_12
 _atom_site_aniso_U_13
 _atom_site_aniso_U_23
 Al1 Al 0.0080(6) 0.0080(6) 0.0075(7) 0.0040(3) 0 0
 Al3 Al 0.0049(9) 0.0049(9) 0.011(2) 0.0025(5) 0 0
 Al2 Al 0.0082(6) 0.0082(6) 0.0108(7) 0.0041(3) 0 0
 C3 C 0.004(2) 0.004(2) 0.003(2) 0.0020(10) 0 0
 N3 N 0.004(2) 0.004(2) 0.003(2) 0.0020(10) 0 0
 C2 C 0.0061(14) 0.0061(14) 0.014(2) 0.0030(7) 0 0
 N2 N 0.0061(14) 0.0061(14) 0.014(2) 0.0030(7) 0 0
 C1 C 0.005(2) 0.005(2) 0.008(3) 0.0024(11) 0 0

#=======================================================================

# 10. MOLECULAR GEOMETRY


loop_
 _geom_bond_atom_site_label_1
 _geom_bond_atom_site_label_2
 _geom_bond_site_symmetry_1
 _geom_bond_site_symmetry_2
 _geom_bond_distance
 _geom_bond_publ_flag
  Al1 Al1 . 7_455 2.7269(17) ?
  Al1 Al1 . 7_555 2.7269(17) ?
  Al1 Al1 . 7_565 2.7269(17) ?
  Al1 C2 . . 1.892(5) ?
  Al1 N2 . . 1.892(5) ?
  Al1 C1 . . 2.1354(10) ?
  Al1 C1 . 1_565 2.1354(8) ?
  Al1 C1 . 1_665 2.1354(10) ?
  Al3 Al3 . 10_665 0.545(4) ?
  Al3 Al2 . . 2.619(2) ?
  Al3 Al2 . 1_565 2.619(2) ?
  Al3 Al2 . 1_665 2.619(2) ?
  Al3 C3 . . 1.9171(9) ?
  Al3 C3 . 1_565 1.9171(5) ?
  Al3 C3 . 1_665 1.9171(9) ?
  Al3 N3 . . 1.9171(9) ?
  Al3 N3 . 1_565 1.9171(5) ?
  Al3 N3 . 1_665 1.9171(9) ?
  Al3 C2 . . 2.258(6) ?
  Al3 N2 . . 2.258(6) ?
  Al2 C3 . . 2.0773(19) ?
  Al2 N3 . . 2.0773(19) ?
  Al2 C2 . 1_445 1.9509(14) ?
  Al2 C2 . 1_545 1.9509(12) ?
  Al2 C2 . . 1.9509(14) ?
  Al2 N2 . 1_445 1.9509(14) ?
  Al2 N2 . 1_545 1.9509(12) ?
  Al2 N2 . . 1.9509(14) ?
  C3 N3 . . 0 ?
  C2 N2 . . 0 ?

loop_
 _geom_angle_atom_site_label_1
 _geom_angle_atom_site_label_2
 _geom_angle_atom_site_label_3
 _geom_angle_site_symmetry_1
 _geom_angle_site_symmetry_2
 _geom_angle_site_symmetry_3
 _geom_angle
 _geom_angle_publ_flag
  Al1 Al1 Al1 7_455 . 7_555 74.12(4) ?
  Al1 Al1 Al1 7_455 . 7_565 74.12(4) ?
  Al1 Al1 C2 7_455 . . 135.90(3) ?
  Al1 Al1 N2 7_455 . . 135.90(3) ?
  Al1 Al1 C1 7_455 . . 50.32(2) ?
  Al1 Al1 C1 7_455 . 1_565 50.32(2) ?
  Al1 Al1 C1 7_455 . 1_665 106.80(6) ?
  Al1 Al1 Al1 7_555 . 7_565 74.12(4) ?
  Al1 Al1 C2 7_555 . . 135.90(3) ?
  Al1 Al1 N2 7_555 . . 135.90(3) ?
  Al1 Al1 C1 7_555 . . 50.32(2) ?
  Al1 Al1 C1 7_555 . 1_565 106.80(6) ?
  Al1 Al1 C1 7_555 . 1_665 50.32(2) ?
  Al1 Al1 C2 7_565 . . 135.90(3) ?
  Al1 Al1 N2 7_565 . . 135.90(3) ?
  Al1 Al1 C1 7_565 . . 106.80(6) ?
  Al1 Al1 C1 7_565 . 1_565 50.32(2) ?
  Al1 Al1 C1 7_565 . 1_665 50.32(2) ?
  C2 Al1 N2 . . . 0 ?
  C2 Al1 C1 . . . 117.29(4) ?
  C2 Al1 C1 . . 1_565 117.29(4) ?
  C2 Al1 C1 . . 1_665 117.29(4) ?
  N2 Al1 C1 . . . 117.29(4) ?
  N2 Al1 C1 . . 1_565 117.29(4) ?
  N2 Al1 C1 . . 1_665 117.29(4) ?
  C1 Al1 C1 . . 1_565 100.64(5) ?
  C1 Al1 C1 . . 1_665 100.64(5) ?
  C1 Al1 C1 1_565 . 1_665 100.64(5) ?
  Al3 Al3 Al2 10_665 . . 133.56(5) ?
  Al3 Al3 Al2 10_665 . 1_565 133.56(5) ?
  Al3 Al3 Al2 10_665 . 1_665 133.56(5) ?
  Al3 Al3 C3 10_665 . . 81.83(8) ?
  Al3 Al3 C3 10_665 . 1_565 81.83(8) ?
  Al3 Al3 C3 10_665 . 1_665 81.83(8) ?
  Al3 Al3 N3 10_665 . . 81.83(8) ?
  Al3 Al3 N3 10_665 . 1_565 81.83(8) ?
  Al3 Al3 N3 10_665 . 1_665 81.83(8) ?
  Al3 Al3 C2 10_665 . . 180 ?
  Al3 Al3 N2 10_665 . . 180 ?
  Al2 Al3 Al2 . . 1_565 77.74(8) ?
  Al2 Al3 Al2 . . 1_665 77.74(8) ?
  Al2 Al3 C3 . . . 51.74(5) ?
  Al2 Al3 C3 . . 1_565 117.17(7) ?
  Al2 Al3 C3 . . 1_665 117.17(7) ?
  Al2 Al3 N3 . . . 51.74(5) ?
  Al2 Al3 N3 . . 1_565 117.17(7) ?
  Al2 Al3 N3 . . 1_665 117.17(7) ?
  Al2 Al3 C2 . . . 46.44(5) ?
  Al2 Al3 N2 . . . 46.44(5) ?
  Al2 Al3 Al2 1_565 . 1_665 77.74(8) ?
  Al2 Al3 C3 1_565 . . 117.17(7) ?
  Al2 Al3 C3 1_565 . 1_565 51.74(5) ?
  Al2 Al3 C3 1_565 . 1_665 117.17(7) ?
  Al2 Al3 N3 1_565 . . 117.17(7) ?
  Al2 Al3 N3 1_565 . 1_565 51.74(5) ?
  Al2 Al3 N3 1_565 . 1_665 117.17(7) ?
  Al2 Al3 C2 1_565 . . 46.44(5) ?
  Al2 Al3 N2 1_565 . . 46.44(5) ?
  Al2 Al3 C3 1_665 . . 117.17(7) ?
  Al2 Al3 C3 1_665 . 1_565 117.17(7) ?
  Al2 Al3 C3 1_665 . 1_665 51.74(5) ?
  Al2 Al3 N3 1_665 . . 117.17(7) ?
  Al2 Al3 N3 1_665 . 1_565 117.17(7) ?
  Al2 Al3 N3 1_665 . 1_665 51.74(5) ?
  Al2 Al3 C2 1_665 . . 46.44(5) ?
  Al2 Al3 N2 1_665 . . 46.44(5) ?
  C3 Al3 C3 . . 1_565 118.01(4) ?
  C3 Al3 C3 . . 1_665 118.01(4) ?
  C3 Al3 N3 . . . 0 ?
  C3 Al3 N3 . . 1_565 118.01(4) ?
  C3 Al3 N3 . . 1_665 118.01(4) ?
  C3 Al3 C2 . . . 98.17(8) ?
  C3 Al3 N2 . . . 98.17(8) ?
  C3 Al3 C3 1_565 . 1_665 118.01(4) ?
  C3 Al3 N3 1_565 . . 118.01(4) ?
  C3 Al3 N3 1_565 . 1_565 0 ?
  C3 Al3 N3 1_565 . 1_665 118.01(4) ?
  C3 Al3 C2 1_565 . . 98.17(8) ?
  C3 Al3 N2 1_565 . . 98.17(8) ?
  C3 Al3 N3 1_665 . . 118.01(4) ?
  C3 Al3 N3 1_665 . 1_565 118.01(4) ?
  C3 Al3 N3 1_665 . 1_665 0 ?
  C3 Al3 C2 1_665 . . 98.17(8) ?
  C3 Al3 N2 1_665 . . 98.17(8) ?
  N3 Al3 N3 . . 1_565 118.01(4) ?
  N3 Al3 N3 . . 1_665 118.01(4) ?
  N3 Al3 C2 . . . 98.17(8) ?
  N3 Al3 N2 . . . 98.17(8) ?
  N3 Al3 N3 1_565 . 1_665 118.01(4) ?
  N3 Al3 C2 1_565 . . 98.17(8) ?
  N3 Al3 N2 1_565 . . 98.17(8) ?
  N3 Al3 C2 1_665 . . 98.17(8) ?
  N3 Al3 N2 1_665 . . 98.17(8) ?
  C2 Al3 N2 . . . 0 ?
  Al3 Al2 Al3 1_445 . 1_545 77.74(6) ?
  Al3 Al2 Al3 1_445 . . 77.74(7) ?
  Al3 Al2 C3 1_445 . . 46.44(5) ?
  Al3 Al2 N3 1_445 . . 46.44(5) ?
  Al3 Al2 C2 1_445 . 1_445 56.98(15) ?
  Al3 Al2 C2 1_445 . 1_545 120.82(10) ?
  Al3 Al2 C2 1_445 . . 120.82(10) ?
  Al3 Al2 N2 1_445 . 1_445 56.98(15) ?
  Al3 Al2 N2 1_445 . 1_545 120.82(10) ?
  Al3 Al2 N2 1_445 . . 120.82(10) ?
  Al3 Al2 Al3 1_545 . . 77.74(6) ?
  Al3 Al2 C3 1_545 . . 46.44(5) ?
  Al3 Al2 N3 1_545 . . 46.44(5) ?
  Al3 Al2 C2 1_545 . 1_445 120.82(10) ?
  Al3 Al2 C2 1_545 . 1_545 56.98(15) ?
  Al3 Al2 C2 1_545 . . 120.82(10) ?
  Al3 Al2 N2 1_545 . 1_445 120.82(10) ?
  Al3 Al2 N2 1_545 . 1_545 56.98(15) ?
  Al3 Al2 N2 1_545 . . 120.82(10) ?
  Al3 Al2 C3 . . . 46.44(5) ?
  Al3 Al2 N3 . . . 46.44(5) ?
  Al3 Al2 C2 . . 1_445 120.82(10) ?
  Al3 Al2 C2 . . 1_545 120.82(10) ?
  Al3 Al2 C2 . . . 56.98(15) ?
  Al3 Al2 N2 . . 1_445 120.82(10) ?
  Al3 Al2 N2 . . 1_545 120.82(10) ?
  Al3 Al2 N2 . . . 56.98(15) ?
  C3 Al2 N3 . . . 0 ?
  C3 Al2 C2 . . 1_445 103.42(15) ?
  C3 Al2 C2 . . 1_545 103.42(15) ?
  C3 Al2 C2 . . . 103.42(15) ?
  C3 Al2 N2 . . 1_445 103.42(15) ?
  C3 Al2 N2 . . 1_545 103.42(15) ?
  C3 Al2 N2 . . . 103.42(15) ?
  N3 Al2 C2 . . 1_445 103.42(15) ?
  N3 Al2 C2 . . 1_545 103.42(15) ?
  N3 Al2 C2 . . . 103.42(15) ?
  N3 Al2 N2 . . 1_445 103.42(15) ?
  N3 Al2 N2 . . 1_545 103.42(15) ?
  N3 Al2 N2 . . . 103.42(15) ?
  C2 Al2 C2 1_445 . 1_545 114.78(8) ?
  C2 Al2 C2 1_445 . . 114.78(8) ?
  C2 Al2 N2 1_445 . 1_445 0 ?
  C2 Al2 N2 1_445 . 1_545 114.78(8) ?
  C2 Al2 N2 1_445 . . 114.78(8) ?
  C2 Al2 C2 1_545 . . 114.78(8) ?
  C2 Al2 N2 1_545 . 1_445 114.78(8) ?
  C2 Al2 N2 1_545 . 1_545 0 ?
  C2 Al2 N2 1_545 . . 114.78(8) ?
  C2 Al2 N2 . . 1_445 114.78(8) ?
  C2 Al2 N2 . . 1_545 114.78(8) ?
  C2 Al2 N2 . . . 0 ?
  N2 Al2 N2 1_445 . 1_545 114.78(8) ?
  N2 Al2 N2 1_445 . . 114.78(8) ?
  N2 Al2 N2 1_545 . . 114.78(8) ?
  Al3 C3 Al3 1_445 . 1_545 118.01(3) ?
  Al3 C3 Al3 1_445 . . 118.01(3) ?
  Al3 C3 Al3 1_445 . 10_555 16.34(12) ?
  Al3 C3 Al3 1_445 . 10_655 120.671(16) ?
  Al3 C3 Al3 1_445 . 10_665 120.671(14) ?
  Al3 C3 Al2 1_445 . . 81.83(8) ?
  Al3 C3 Al2 1_445 . 10_555 98.17(8) ?
  Al3 C3 N3 1_445 . . 0 ?
  Al3 C3 Al3 1_545 . . 118.01(3) ?
  Al3 C3 Al3 1_545 . 10_555 120.671(16) ?
  Al3 C3 Al3 1_545 . 10_655 16.34(12) ?
  Al3 C3 Al3 1_545 . 10_665 120.671(16) ?
  Al3 C3 Al2 1_545 . . 81.83(8) ?
  Al3 C3 Al2 1_545 . 10_555 98.17(8) ?
  Al3 C3 N3 1_545 . . 0 ?
  Al3 C3 Al3 . . 10_555 120.671(14) ?
  Al3 C3 Al3 . . 10_655 120.671(16) ?
  Al3 C3 Al3 . . 10_665 16.34(12) ?
  Al3 C3 Al2 . . . 81.83(8) ?
  Al3 C3 Al2 . . 10_555 98.17(8) ?
  Al3 C3 N3 . . . 0 ?
  Al3 C3 Al3 10_555 . 10_655 118.01(3) ?
  Al3 C3 Al3 10_555 . 10_665 118.01(3) ?
  Al3 C3 Al2 10_555 . . 98.17(8) ?
  Al3 C3 Al2 10_555 . 10_555 81.83(8) ?
  Al3 C3 N3 10_555 . . 0 ?
  Al3 C3 Al3 10_655 . 10_665 118.01(3) ?
  Al3 C3 Al2 10_655 . . 98.17(8) ?
  Al3 C3 Al2 10_655 . 10_555 81.83(8) ?
  Al3 C3 N3 10_655 . . 0 ?
  Al3 C3 Al2 10_665 . . 98.17(8) ?
  Al3 C3 Al2 10_665 . 10_555 81.83(8) ?
  Al3 C3 N3 10_665 . . 0 ?
  Al2 C3 Al2 . . 10_555 180 ?
  Al2 C3 N3 . . . 0 ?
  Al2 C3 N3 10_555 . . 0 ?
  Al3 N3 Al3 1_445 . 1_545 118.01(3) ?
  Al3 N3 Al3 1_445 . . 118.01(3) ?
  Al3 N3 Al3 1_445 . 10_555 16.34(12) ?
  Al3 N3 Al3 1_445 . 10_655 120.671(16) ?
  Al3 N3 Al3 1_445 . 10_665 120.671(14) ?
  Al3 N3 Al2 1_445 . . 81.83(8) ?
  Al3 N3 Al2 1_445 . 10_555 98.17(8) ?
  Al3 N3 C3 1_445 . . 0 ?
  Al3 N3 Al3 1_545 . . 118.01(3) ?
  Al3 N3 Al3 1_545 . 10_555 120.671(16) ?
  Al3 N3 Al3 1_545 . 10_655 16.34(12) ?
  Al3 N3 Al3 1_545 . 10_665 120.671(16) ?
  Al3 N3 Al2 1_545 . . 81.83(8) ?
  Al3 N3 Al2 1_545 . 10_555 98.17(8) ?
  Al3 N3 C3 1_545 . . 0 ?
  Al3 N3 Al3 . . 10_555 120.671(14) ?
  Al3 N3 Al3 . . 10_655 120.671(16) ?
  Al3 N3 Al3 . . 10_665 16.34(12) ?
  Al3 N3 Al2 . . . 81.83(8) ?
  Al3 N3 Al2 . . 10_555 98.17(8) ?
  Al3 N3 C3 . . . 0 ?
  Al3 N3 Al3 10_555 . 10_655 118.01(3) ?
  Al3 N3 Al3 10_555 . 10_665 118.01(3) ?
  Al3 N3 Al2 10_555 . . 98.17(8) ?
  Al3 N3 Al2 10_555 . 10_555 81.83(8) ?
  Al3 N3 C3 10_555 . . 0 ?
  Al3 N3 Al3 10_655 . 10_665 118.01(3) ?
  Al3 N3 Al2 10_655 . . 98.17(8) ?
  Al3 N3 Al2 10_655 . 10_555 81.83(8) ?
  Al3 N3 C3 10_655 . . 0 ?
  Al3 N3 Al2 10_665 . . 98.17(8) ?
  Al3 N3 Al2 10_665 . 10_555 81.83(8) ?
  Al3 N3 C3 10_665 . . 0 ?
  Al2 N3 Al2 . . 10_555 180 ?
  Al2 N3 C3 . . . 0 ?
  Al2 N3 C3 10_555 . . 0 ?
  Al1 C2 Al3 . . . 180 ?
  Al1 C2 Al2 . . . 103.42(15) ?
  Al1 C2 Al2 . . 1_565 103.42(15) ?
  Al1 C2 Al2 . . 1_665 103.42(15) ?
  Al1 C2 N2 . . . 0 ?
  Al3 C2 Al2 . . . 76.58(15) ?
  Al3 C2 Al2 . . 1_565 76.58(15) ?
  Al3 C2 Al2 . . 1_665 76.58(15) ?
  Al3 C2 N2 . . . 0 ?
  Al2 C2 Al2 . . 1_565 114.78(11) ?
  Al2 C2 Al2 . . 1_665 114.78(11) ?
  Al2 C2 N2 . . . 0 ?
  Al2 C2 Al2 1_565 . 1_665 114.78(11) ?
  Al2 C2 N2 1_565 . . 0 ?
  Al2 C2 N2 1_665 . . 0 ?
  Al1 N2 Al3 . . . 180 ?
  Al1 N2 Al2 . . . 103.42(15) ?
  Al1 N2 Al2 . . 1_565 103.42(15) ?
  Al1 N2 Al2 . . 1_665 103.42(15) ?
  Al1 N2 C2 . . . 0 ?
  Al3 N2 Al2 . . . 76.58(15) ?
  Al3 N2 Al2 . . 1_565 76.58(15) ?
  Al3 N2 Al2 . . 1_665 76.58(15) ?
  Al3 N2 C2 . . . 0 ?
  Al2 N2 Al2 . . 1_565 114.78(11) ?
  Al2 N2 Al2 . . 1_665 114.78(11) ?
  Al2 N2 C2 . . . 0 ?
  Al2 N2 Al2 1_565 . 1_665 114.78(11) ?
  Al2 N2 C2 1_565 . . 0 ?
  Al2 N2 C2 1_665 . . 0 ?
  Al1 C1 Al1 1_445 . 1_545 100.64(3) ?
  Al1 C1 Al1 1_445 . . 100.64(3) ?
  Al1 C1 Al1 1_445 . 7_445 79.36(3) ?
  Al1 C1 Al1 1_445 . 7_455 79.36(3) ?
  Al1 C1 Al1 1_445 . 7_555 180 ?
  Al1 C1 Al1 1_545 . . 100.64(3) ?
  Al1 C1 Al1 1_545 . 7_445 79.36(3) ?
  Al1 C1 Al1 1_545 . 7_455 180 ?
  Al1 C1 Al1 1_545 . 7_555 79.36(3) ?
  Al1 C1 Al1 . . 7_445 180 ?
  Al1 C1 Al1 . . 7_455 79.36(3) ?
  Al1 C1 Al1 . . 7_555 79.36(3) ?
  Al1 C1 Al1 7_445 . 7_455 100.64(3) ?
  Al1 C1 Al1 7_445 . 7_555 100.64(3) ?
  Al1 C1 Al1 7_455 . 7_555 100.64(3) ?
#=======================================================================

# 11. STRUCTURE-FACTOR LIST

loop_
 _refln_index_h
 _refln_index_k
 _refln_index_l
 _refln_F_squared_calc
 _refln_F_squared_meas
 _refln_F_squared_sigma
 _refln_observed_status
   0   1   0  282.65  348.40   11.10 o
  -1   2   0 9040.05 8733.39  244.13 o
   0   2   0  112.56  118.45   11.83 o
  -1   3   0   68.29   80.44   14.54 o
   0   3   0 3443.84 3417.86   82.34 o
  -2   4   0 2364.27 2341.59   61.84 o
  -1   4   0   33.01   31.15   10.92 <
   0   4   0   24.46   22.12    9.48 <
  -2   5   0   18.59    7.76   10.47 <
   0   1   1 1324.69 1416.82   24.65 o
   0   2   1  599.98  563.01   24.20 o
  -1   3   1  371.37  376.66   22.03 o
   0   3   1    0.00    0.72    6.23 <
  -1   4   1  176.83  179.48   21.13 o
   0   4   1  129.54  139.04   12.82 o
  -2   5   1   97.61  105.81   16.16 o
   0   0   2   10.33   18.96    1.63 o
   0   1   2  373.52  367.63   14.72 o
  -1   2   2    3.42    5.78    3.97 <
   0   2   2  194.78  194.38   11.29 o
  -1   3   2  116.59  119.36   12.91 o
   0   3   2    2.07    3.61    5.96 <
  -2   4   2    1.91    1.81    9.30 <
  -1   4   2   46.64   47.31   11.56 o
   0   4   2   31.06   35.48   11.38 o
  -2   5   2   21.36   15.80   16.79 <
   0   1   3  280.74  291.89   12.73 o
   0   2   3  109.35  111.41    9.12 o
  -1   3   3   62.47   62.12   13.18 o
   0   3   3    0.00    6.86    6.41 <
  -1   4   3   27.59   26.99   10.92 <
   0   4   3   19.69   25.73   14.63 <
  -2   5   3   14.45   13.99   13.81 <
   0   0   4   36.80   34.31    5.87 o
   0   1   4  437.53  341.81   10.47 o
  -1   2   4   18.01   16.43    4.51 o
   0   2   4  376.76  401.13   16.16 o
  -1   3   4  237.14  254.33   18.06 o
   0   3   4   11.80   10.83    6.68 <
  -2   4   4    9.52    5.78    5.78 <
  -1   4   4   78.85   91.91   15.80 o
   0   4   4   45.27   47.49   10.47 o
  -2   5   4   26.37   29.79   16.43 <
   0   1   5 1115.10 1014.79   23.93 o
   0   2   5  729.91  733.46   17.24 o
  -1   3   5  464.76  469.92   23.83 o
   0   3   5    0.00    0.36    8.04 <
  -1   4   5  190.83  201.15   28.98 o
   0   4   5  126.83  131.18   25.10 o
  -2   5   5   86.88   91.73   21.31 o
   0   0   6  303.13  298.93    6.05 o
   0   1   6 1428.27 1333.94   27.72 o
  -1   2   6  111.97   98.86   10.74 o
   0   2   6  838.08  846.32   63.29 o
  -1   3   6  526.82  522.56   22.30 o
   0   3   6   38.93   41.26   10.20 o
  -2   4   6   25.11   23.74    7.31 o
  -1   4   6  225.87  228.15   24.29 o
   0   4   6  154.55  162.60   18.33 o
  -2   5   6  108.84  127.75   21.76 o
   0   1   7   86.28   76.47    7.49 o
   0   2   7   57.06   60.31    7.31 o
  -1   3   7   33.59   35.84    8.49 o
   0   3   7    0.00   -1.26    8.22 <
  -1   4   7   10.92   13.54   10.02 <
   0   4   7    6.27    9.21    6.05 <
  -2   5   7    3.64    9.30    6.41 <
   0   0   8  641.50  965.40   21.31 o
   0   1   8  194.16  220.92    8.04 o
  -1   2   8  172.69  182.37   10.29 o
   0   2   8   99.08  105.63   10.92 o
  -1   3   8   64.15   75.84   12.55 o
   0   3   8   84.77   93.44   14.26 o
  -2   4   8   73.27   77.19   14.54 o
  -1   4   8   33.20   33.59   11.47 <
   0   4   8   25.19   25.73   12.73 <
  -2   5   8   19.57   25.82   14.36 <
   0   1   9 1197.44 1194.27   28.44 o
   0   2   9  663.62  635.96   25.55 o
  -1   3   9  427.20  434.35   22.48 o
   0   3   9    0.00    2.80    5.60 <
  -1   4   9  209.77  207.74   23.38 o
   0   4   9  155.00  164.95   14.17 o
  -2   5   9  117.54  123.33   17.70 o
   0   0  10 7010.30 6863.44   93.62 o
   0   1  10   52.22   56.52    6.86 o
  -1   2  10 3889.48 3795.43   67.35 o
   0   2  10   31.71   30.88    8.85 o
  -1   3  10   18.55   18.24    8.49 <
   0   3  10 1593.44 1589.26   41.26 o
  -2   4  10 1083.95 1059.93   36.84 o
  -1   4  10    6.61    7.94    7.58 <
   0   4  10    4.11    5.15   10.20 <
   0   1  11   34.77   36.56    6.50 o
   0   2  11   23.85   23.83    7.40 o
  -1   3  11   15.63   18.24    8.85 <
   0   3  11    0.00   -0.09    6.50 <
  -1   4  11    6.97    9.39    8.76 <
   0   4  11    4.85    3.25    8.49 <
   0   0  12    4.61    3.34    2.98 <
   0   1  12 1477.36 1395.33   26.54 o
  -1   2  12    2.19    3.61    4.60 <
   0   2  12  868.80  830.79   18.51 o
  -1   3  12  576.36  544.32   29.61 o
   0   3  12    0.16    0.27    8.85 <
  -2   4  12    0.01    2.08    8.85 <
  -1   4  12  296.37  299.38   29.97 o
   0   4  12  222.97  209.28   26.81 o
   0   1  13  196.25  186.80   11.65 o
   0   2  13  113.12  118.54   13.27 o
  -1   3  13   75.59   84.14   13.36 o
   0   3  13    0.00    0.63    7.49 <
  -1   4  13   40.38   43.25   11.10 o
   0   4  13   30.92   30.15   15.35 <
   0   0  14   16.40   15.08    4.33 o
   0   1  14  541.98  522.02   16.07 o
  -1   2  14   12.79   13.81    6.50 <
   0   2  14  340.14  329.26   14.99 o
  -1   3  14  216.10  212.71   20.77 o
   0   3  14    4.41    5.51    7.58 <
  -2   4  14    2.50    5.51    8.49 <
  -1   4  14   93.94   98.32   19.77 o
   0   4  14   64.58   66.90   15.98 o
   0   1  15  584.13  564.18   24.11 o
   0   2  15  367.44  355.72   24.38 o
  -1   3  15  239.97  242.86   28.35 o
   0   3  15    0.00    3.34    6.77 <
  -1   4  15  113.00  108.88   20.04 o
   0   4  15   81.14  102.56   17.15 o
   0   0  16  131.29  145.99   12.19 o
   0   1  16  316.96  291.71   13.81 o
  -1   2  16   79.34   82.07   12.91 o
   0   2  16  191.63  192.57   24.11 o
  -1   3  16  116.17  111.77   18.78 o
   0   3  16   18.32   20.95    9.93 <
  -2   4  16    7.62    6.59    8.76 <
  -1   4  16   45.33   50.38   13.72 o
   0   1  17  144.85  145.09   15.17 o
   0   2  17   87.40   96.87   16.16 o
  -1   3  17   51.79   52.00   12.55 o
   0   3  17    0.00    1.63    8.67 <
  -1   4  17   18.75   17.15   11.56 <
   0   0  18   25.07   30.79    5.33 o
   0   1  18    0.84    1.53    4.51 <
  -1   2  18   14.63   18.33    7.13 <
   0   2  18    0.72    2.62    7.04 <
  -1   3  18    0.67    1.53    6.05 <
   0   3  18    3.58   11.83    8.49 <
  -2   4  18    1.59    5.24    9.75 <
  -1   4  18    0.58    2.26    7.13 <
   0   1  19  236.54  235.01   16.79 o
   0   2  19  153.24  163.77   18.33 o
  -1   3  19  103.01  108.16   16.61 o
   0   3  19    0.00    4.24    6.59 <
  -1   4  19   51.22   50.02   18.96 <
   0   0  20 1546.00 1504.21   29.79 o
   0   1  20  265.82  244.40   21.76 o
  -1   2  20 1007.03  964.86   31.15 o
   0   2  20  187.99  184.45   24.38 o
  -1   3  20  139.76  125.68   23.93 o
   0   3  20  477.59  461.71   33.13 o
  -2   4  20  344.55  353.37   41.98 o
  -1   4  20   84.30   69.70   14.90 o
   0   1  21  102.87  111.50   13.63 o
   0   2  21   72.50   74.94    9.57 o
  -1   3  21   53.51   54.98   16.43 o
   0   3  21    0.00   -0.81    9.93 <
   0   0  22  136.69  131.45    9.84 o
   0   1  22  628.34  650.58   19.59 o
  -1   2  22   95.34   99.40   18.06 o
   0   2  22  421.52  425.87   26.99 o
  -1   3  22  293.24  306.15   37.83 o
   0   3  22   52.06   48.03   12.91 o
  -2   4  22   39.95   28.08   18.69 <
   0   1  23   50.27   56.07   13.99 o
   0   2  23   35.03   36.75   11.20 o
  -1   3  23   25.29   27.08   13.45 <
   0   3  23    0.00    2.35   11.65 <
   0   0  24  194.64  234.74   24.20 o
   0   1  24   39.55   33.22   11.29 <
  -1   2  24  143.40  158.63   17.79 o
   0   2  24   21.79   15.53   10.02 <
  -1   3  24   11.99   10.74    8.85 <
   0   3  24   85.89   85.68   19.41 o
   0   1  25  115.92  119.81   24.83 o
   0   2  25   82.39   90.92   14.81 o
  -1   3  25   60.44   62.75   15.62 o
   0   3  25    0.00    1.81    8.40 <
   0   0  26  373.48  396.52   22.93 o
   0   1  26   98.49  110.87   15.62 o
  -1   2  26  241.19  242.05   40.81 o
   0   2  26   68.19   76.83   20.22 o
  -1   3  26   48.56   50.83   17.79 <
   0   1  27  159.99  148.88   26.18 o
   0   2  27  108.25  108.25   16.25 o
  -1   3  27   75.48   65.46   17.42 o
   0   0  28   28.60   43.34    8.04 o
   0   1  28   13.62    2.44    6.68 <
  -1   2  28   16.78   26.36   13.45 <
   0   2  28   12.77    7.22    9.21 <
   0   1  29   15.54   15.98   13.45 <
   0   2  29    9.35   11.01   10.29 <
   0   0  30   75.89  100.03   12.82 o
   0   1  30   63.08   53.72   14.17 o
  -1   2  30   49.17   41.89   16.43 <
   0   2  30   47.51   28.98   13.90 <
   0   1  31  105.45  101.39   20.04 o
   0   0  32    1.82   19.68   10.02 <
   0   1  32  345.83  365.74   41.35 o
   0   1  33    1.39    0.99   11.74 <
   
